# Supplementary material for: Characterization and Genetic Variation of Vibrio cholerae Isolated from Clinical and Environmental Sources in Thailand
Source: PLoS One. 2017 Jan 19;12(1):e0169324. doi: 10.1371/journal.pone.0169324 (PMC5245877; doi:10.1371/journal.pone.0169324)
Supplement: S1 File — (XLS) [file pone.0169324.s001.xls]

## Sheet: Table A
Table A. Molecular characterization of V. cholerae in this study.
VC strain	Year	Source	Serogroup	Serotype	Biotype	Species-Serogroup				Biotype-specific			ST	Virulence gene														Pathogenicity island
						ompW	rfbV-O1	wbfZ-O139		ctxB	rstR	tcpA		ctxA	ctxB	zot	ace	tcpA	hlyA	stn	chxA	rtxA	ompU	toxR	mshA	TTSS		VPI-1	VPI-2	VSP-1	VSP-2
M66-2 (Pre-6th)	1937	Clinical	O1	-	-	+	+	-		-	-	ET	71	-	+	-	-	+	+	-	-	+	+	+	+	-		+	+	+	-
O395 (6th)	1965	Clinical	O1	Ogawa	Classical	+	+	-		CC	CC	CC	73	+	+	+	+	+	+	-	-	+	+	+	+	-		+	+	-	-
N16961 (7th)	1971	Clinical	O1	Inaba	El Tor	+	+	-		ET	ET	ET	69	+	+	+	+	+	+	-	-	+	+	+	+	-		+	+	+	+
MO45	1993	Clinical	O139	-	-	+	-	+		ET	ET	ET	69	+	+	+	+	+	+	-	-	+	+	+	+	-		+	+	+	+
MS6	2007-2010	Clinical	O1	ND	El Tor	+	+	-		ET	ET	ET	75	+	+	+	+	+	+	-	-	+	+	+	+	-		+	+	+	-
2010EL-1786	2010	Clinical	O1	ND	El Tor	+	+	-		ET	ET	ET	69	+	+	+	+	+	+	-	-	+	+	+	+	-		+	+	+	+
349/264	1983	stool	O1	Inaba	El Tor	+	+	-		-	-	ET	69	-	-	-	-	+	+	-	-	+	+	+	+	-		+	+	+	+
476/167	1983	stool	O1	Ogawa	El Tor	+	+	-		-	ET	ET	69	-	-	-	-	+	+	-	-	+	+	+	+	-		+	+	+	+
510/77	1983	stool	O1	Inaba	El Tor	+	+	-		ET	ET	ET	69	+	+	+	+	+	+	-	-	+	+	+	+	-		+	+	+	+
816 ct 634	1984	stool	O1	Inaba	El Tor	+	+	-		-	ET	ET	69	-	-	-	-	+	+	-	-	+	+	+	+	-		+	+	+	+
501/771	1985	stool	O1	Inaba	El Tor	+	+	-		-	ET	ET	69	-	-	-	-	+	+	-	-	+	+	+	+	-		+	+	+	+
184/AD112	1985	stool	O1	Inaba	El Tor	+	+	-		-	-	ET	69	-	-	-	-	+	+	-	-	+	+	+	+	-		+	+	+	+
305/AD1697	1985	stool	O1	Inaba	El Tor	+	+	-		-	-	-	69	-	-	-	-	-	+	-	-	+	+	+	+	-		-	+	+	+
VC O1_8	2000	stool	O1	Ogawa	Classical	+	+	-		CC	CC	CC	73	+	+	+	+	+	+	-	-	+	+	+	+	-		+	+	-	-
VC O1_9	2000	stool	O1	Ogawa	El Tor	+	+	-		ET	ET	ET	69	+	+	+	+	+	+	-	-	+	+	+	+	-		+	+	+	+
VC O1_10	2000	stool	O1	Inaba	Classical	+	+	-		CC	CC	CC	73	+	+	+	+	+	+	-	-	+	+	+	+	-		+	+	-	-
TC 22	2006	oyster	O1	Ogawa	El Tor	+	+	-		-	-	-	183	-	-	-	-	-	+	-	+	+	-	+	+	-		-	-	-	-
TC 183	2006	frozen shrimp	O1	Ogawa	El Tor	+	+	-		-	-	-	184	-	-	-	-	-	+	-	-	+	-	+	+	-		-	+	-	-
5697/3 (430)	1995	stool	O139	-	-	+	-	+		ET	ET	ET	69	+	+	+	+	+	+	-	-	+	+	+	+	-		+	+	+	+
5114/3 (451)	1995	stool	O139	-	-	+	-	+		ET	ET	ET	69	+	+	-	+	+	+	-	-	+	+	+	+	-		+	+	+	+
4610/3 (404)	1995	stool	O139	-	-	+	-	+		-	ET	ET	69	+	-	+	+	+	+	-	-	+	+	+	+	-		+	+	+	+
6668/3 (432)	1995	stool	O139	-	-	+	-	+		-	ET	ET	69	+	-	-	+	+	+	-	-	+	+	+	+	-		+	+	+	-
7307/3 (440)	1995	stool	O139	-	-	+	-	+		-	ET	ET	69	+	+	+	+	+	+	-	-	+	+	+	+	-		+	+	+	+
6225/3 (425)	1995	stool	O139	-	-	+	-	+		-	-	ET	69	-	-	-	-	+	+	-	-	+	+	+	+	-		+	+	+	-
5000/3 (416)	1995	stool	O139	-	-	+	-	+		ET	ET	ET	69	+	+	+	+	+	+	-	-	+	+	+	+	-		+	+	+	+
5457/3 (412)	1995	stool	O139	-	-	+	-	+		-	ET	ET	69	+	-	+	+	+	+	-	-	+	+	+	+	-		+	+	+	+
IPD1231/8 52B	2000	stool	non	-	-	+	-	-		-	-	-	185	-	-	-	-	-	+	-	-	+	-	+	+	-		-	-	-	-
P1	2010	stool	O1	Ogawa	El Tor variant	+	+	-		CC	ET	ET	69	+	+	+	+	+	+	-	-	+	-	+	+	-		+	+	+	+
P8	2010	stool	O1	Ogawa	El Tor variant	+	+	-		CC	ET	ET	69	+	+	+	+	+	+	-	-	+	+	+	+	-		+	+	+	+
P17	2010	stool	O1	Ogawa	El Tor variant	+	+	-		CC	ET	ET	69	+	+	+	+	+	+	-	-	+	+	+	+	-		+	+	+	+
P25	2010	stool	O1	Ogawa	El Tor variant	+	+	-		CC	ET	ET	69	+	+	+	+	+	+	-	-	+	+	+	+	-		+	+	+	+
P30	2010	stool	O1	Inaba	El Tor variant	+	+	-		CC	ET	ET	69	+	+	+	+	+	+	-	-	+	+	+	+	-		+	+	+	+
P33	2010	stool	O1	Ogawa	El Tor variant	+	+	-		CC	ET	ET	69	+	+	+	+	+	+	-	-	+	+	+	+	-		+	+	+	+
P34	2010	stool	O1	Inaba	El Tor variant	+	+	-		CC	ET	ET	69	+	+	+	+	+	+	-	-	+	+	+	+	-		+	+	+	+
P35	2010	stool	O1	Inaba	El Tor variant	+	+	-		CC	ET	ET	69	+	+	+	+	+	+	-	-	+	+	+	+	-		+	+	+	+
P36	2010	stool	O1	Ogawa	El Tor variant	+	+	-		CC	ET	ET	69	+	+	+	+	+	+	-	-	+	+	+	+	-		+	+	+	+
P37	2010	stool	O1	Inaba	El Tor variant	+	+	-		CC	ET	ET	69	+	+	+	+	+	+	-	-	+	+	+	+	-		+	+	+	+
P38	2010	stool	O1	Inaba	El Tor variant	+	+	-		CC	ET	ET	69	+	+	+	+	+	+	-	-	+	+	+	+	-		+	+	+	+
P39	2010	stool	O1	Inaba	El Tor variant	+	+	-		CC	ET	ET	69	+	+	+	+	+	+	-	-	+	+	+	+	-		+	+	+	+
P42	2010	stool	O1	Inaba	El Tor variant	+	+	-		CC	ET	ET	69	+	+	+	+	+	+	-	-	+	+	+	+	-		+	+	+	+
P43	2010	stool	O1	Inaba	El Tor variant	+	+	-		CC	ET	ET	69	+	+	+	+	+	+	-	-	+	+	+	+	-		+	+	+	+
P44	2010	stool	O1	Inaba	El Tor variant	+	+	-		CC	ET	ET	69	+	+	+	+	+	+	-	-	+	+	+	+	-		+	+	+	+
P45	2010	stool	O1	Ogawa	El Tor variant	+	+	-		CC	ET	ET	69	+	+	+	+	+	+	-	-	+	+	+	+	-		+	+	+	+
P46	2010	stool	O1	Inaba	El Tor variant	+	+	-		CC	ET	ET	69	+	+	+	+	+	+	-	-	+	+	+	+	-		+	+	+	+
P47	2010	stool	O1	Ogawa	El Tor	+	+	-		-	-	ET	69	-	-	-	-	+	+	-	-	+	+	+	+	-		+	+	+	+
P48	2010	stool	O1	Ogawa	El Tor variant	+	+	-		CC	ET	ET	69	+	+	+	+	+	+	-	-	+	+	+	+	-		+	+	+	+
22115	2004	stool	O1	Inaba	El Tor variant	+	+	-		CC	CC	ET	69	+	+	+	+	+	+	-	-	+	+	+	+	-		+	+	+	+
22116	2004	stool	O1	Inaba	El Tor variant	+	+	-		CC	CC	ET	69	+	+	+	+	+	+	-	-	+	+	+	+	-		+	+	+	+
22118	2004	stool	O1	Inaba	El Tor variant	+	+	-		-	CC	ET	69	+	-	+	+	+	+	-	-	+	+	+	+	-		+	+	+	+
22125	2005	RSC	O1	Ogawa	El Tor variant	+	+	-		CC	ET	ET	69	+	+	+	+	+	+	-	-	+	+	+	+	-		+	+	+	+
22126	2005	RSC	O1	Ogawa	El Tor variant	+	+	-		CC	ET	ET	69	+	+	+	+	+	+	-	-	+	+	+	+	-		+	+	+	+
22127	2005	RSC	O1	Ogawa	El Tor variant	+	+	-		CC	ET	ET	69	+	+	+	+	+	+	-	-	+	+	+	+	-		+	+	+	+
22128	2005	RSC	O1	Ogawa	El Tor	+	+	-		-	-	ET	69	-	-	-	-	+	+	-	-	+	+	+	+	-		+	+	+	+
22135	1994	stool	O139	-	-	+	-	+		-	ET	ET	69	+	-	+	+	+	+	-	-	+	+	+	+	-		+	+	+	+
22136	1994	stool	O139	-	-	+	-	+		ET	ET	ET	69	+	+	+	+	+	+	-	-	+	+	+	+	-		+	+	+	+
22137	1994	stool	O139	-	-	+	-	+		ET	ET	ET	69	+	+	+	+	+	+	-	-	+	+	+	+	-		+	+	+	+
22138	1994	stool	O139	-	-	+	-	+		-	ET	ET	69	+	-	+	+	+	+	-	-	+	+	+	+	-		+	+	+	+
MK14	2011	water	O1	Inaba	Hybrid	+	+	-		-	-	-	178	-	-	-	-	-	+	-	-	+	-	+	+	+		-	+	+	-
4T5	2011	water	O1	Ogawa	El Tor	+	+	-		-	-	-	186	-	-	-	-	-	+	-	-	+	-	+	-	-		-	-	-	-
DT7	2011	water	O139	-	-	+	-	+		-	-	-	187	-	-	-	-	-	+	-	-	+	-	+	-	-		-	+	-	-
DT8	2011	water	O139	-	-	+	-	+		-	-	-	187	-	-	-	-	-	+	-	-	+	-	+	-	-		-	+	-	-
WKB T9	2011	water	O139	-	-	+	-	+		-	-	-	187	-	-	-	-	-	+	-	-	+	-	+	-	-		-	+	-	-
PKN T5	2011	water	O139	-	-	+	-	+		-	-	-	187	-	-	-	-	-	+	-	-	+	-	+	-	-		-	+	-	-
4053022989	2010	RSC	O1	Ogawa	El Tor variant	+	+	-		CC	ET	ET	69	+	+	+	+	+	+	-	-	+	+	+	+	-		+	+	+	+
4053024303	2010	RSC	O1	Inaba	El Tor	+	+	-		-	-	ET	69	-	-	-	-	+	+	-	-	+	+	+	+	-		+	+	+	+
4053023724	2010	stool	O1	Inaba	El Tor variant	+	+	-		CC	ET	ET	69	+	+	+	+	+	+	-	-	+	+	+	+	-		+	+	+	+
4053024306	2010	RSC	O1	Inaba	El Tor	+	+	-		-	-	ET	69	-	-	-	-	+	+	-	-	+	+	+	+	-		+	+	+	+
D-SSH2/1-TY8	2013	Shrimp	non	-	-	+	-	-		-	-	-	190	-	-	-	-	-	+	-	-	+	+	+	+	-		-	-	-	-
I-WASTE-SSH2-TY1	2013	shrimp waste	non	-	-	+	-	-		-	-	-	198	-	-	-	-	-	+	-	-	+	-	+	+	-		-	-	-	-
I-SSH2-TY6	2013	Shrimp	non	-	-	+	-	-		-	-	-	191	-	-	-	-	-	+	-	-	+	-	+	-	-		-	-	-	-
1130 W58	1984	water	non	-	-	+	-	-		-	-	-	199	-	-	-	-	-	+	-	+	+	-	+	-	-		-	-	-	-
1262 W278	1985	water	non	-	-	+	-	-		-	-	-	200	-	-	-	-	-	+	-	-	+	-	+	-	-		-	-	-	-
VSH/2-22I	2000	Shrimp	non	-	-	+	-	-		-	-	-	192	-	-	-	-	-	+	-	-	+	-	+	-	-		-	-	-	-
VHS/1-22I	2000	Hand swab	non	-	-	+	-	-		-	-	-	192	-	-	-	-	-	+	-	-	+	-	+	-	-		-	-	-	-
TC151-1/2	2006	Brackish water	non	-	-	+	-	-		-	-	-	201	-	-	-	-	-	+	-	-	+	-	+	-	-		-	-	-	-
TC8-1/1	2006	Fish	non	-	-	+	-	-		-	-	-	202	-	-	-	-	-	+	-	-	+	-	+	-	-		-	-	-	-
IWSH488 TCY	2007	shrimp waste	non	-	-	+	-	-		-	-	-	203	-	-	-	-	-	+	-	-	+	-	+	-	-		-	-	-	-
IPD 221/8 44B	1995	stool	non	-	-	+	-	-		-	-	-	193	-	-	-	-	-	+	-	-	+	-	+	-	+		-	+	-	-
I-WHSH1-TY4	2013	water	non	-	-	+	-	-		-	-	-	194	-	-	-	-	-	+	-	-	+	-	+	-	-		-	-	-	-
I-WASTE-HSH1-TY2	2013	shrimp waste	non	-	-	+	-	-		-	-	-	195	-	-	-	-	-	+	-	+	+	-	+	-	-		-	-	-	-
D-SSH2/1-TY2	2013	Shrimp	non	-	-	+	-	-		-	-	-	204	-	-	-	-	-	+	-	-	+	-	+	-	-		-	+	-	-
TC183-1/1	2006	seafood	non	-	-	+	-	-		-	-	-	196	-	-	-	-	-	+	-	-	+	-	+	+	-		-	+	-	-
VID97-3/2	2006	seafood	non	-	-	+	-	-		-	-	-	205	-	-	-	-	-	+	-	-	+	+	+	-	-		-	-	-	-
VCR12	2013	water	non	-	-	+	-	-		-	-	-	197	-	-	-	-	-	+	-	+	+	-	+	-	-		-	+	-	-
Abbreviations: RSC, Rectal swab culture; non, non-O1/non-O139; ST, sequence type; TTSS, Type III secretion system; C, Classical; E, El Tor; +, positive; -, negative; Variant, El Tol variant

## Sheet: sd
Supplementary Table 1. Vibrio choleare strains in this study
Strain	Year	Source	Serogroup	Serotype	Biotype	Reference
349/264	1983	stool	O1	Inaba	El Tor	In this study
476/167	1983	stool	O1	Ogawa	El Tor	In this study
510/77	1983	stool	O1	Inaba	El Tor	In this study
816 ct 634	1984	stool	O1	Inaba	El Tor	In this study
1130 W58	1984	water	non-O1/non-O139			In this study
501/771	1985	stool	O1	Inaba	El Tor	In this study
184/AD112	1985	stool	O1	Inaba	El Tor	In this study
305/AD1697	1985	stool	O1	Inaba	El Tor	In this study
1262 W278	1985	water	non-O1/non-O139			In this study
22135	1994	stool	O139			In this study
22136	1994	stool	O139			In this study
22137	1994	stool	O139			In this study
22138	1994	stool	O139			In this study
5697/3 (430)	1995	stool	O139			In this study
5114/3 (451)	1995	stool	O139			In this study
4610/3 (404)	1995	stool	O139			In this study
6668/3 (432)	1995	stool	O139			In this study
7307/3 (440)	1995	stool	O139			In this study
6225/3 (425)	1995	stool	O139			In this study
5000/3 (416)	1995	stool	O139			In this study
5457/3 (412)	1995	stool	O139			In this study
IPD 221/8 44B	1995	stool	non-O1/non-O139			In this study
VC O1_8	2000	stool	O1	Ogawa	Classical	In this study
VC O1_9	2000	stool	O1	Ogawa	El Tor	In this study
VC O1_10	2000	stool	O1	Inaba	Classical	In this study
1231/8 52B	2000	stool	non-O1/non-O139			In this study
VSH/2-22I	2000	shrimp	non-O1/non-O139			In this study
VHS/1-22I	2000	hand swab	non-O1/non-O139			In this study
22115	2004	stool	O1	Inaba	El Tor	In this study
22116	2004	stool	O1	Inaba	El Tor	In this study
22118	2004	stool	O1	Inaba	El Tor	In this study
22125	2005	RSC	O1	Ogawa	El Tor	In this study
22126	2005	RSC	O1	Ogawa	El Tor	In this study
22127	2005	RSC	O1	Ogawa	El Tor	In this study
22128	2005	RSC	O1	Ogawa	El Tor	In this study
TC 22	2006	oyster	O1	Ogawa	El Tor	In this study
TC 183	2006	frozen shrimp	O1	Ogawa	El Tor	In this study
TC151-1/2	2006	brackish water	non-O1/non-O139			In this study
TC8-1/1	2006	fish	non-O1/non-O139			In this study
TC183-1/1	2006	seafood	non-O1/non-O139			In this study
VID97-3/2	2006	seafood	non-O1/non-O139			In this study
IWSH488 TCY	2007	shrimp waste	non-O1/non-O139			In this study
P1	2010	stool	O1	Ogawa	El Tor	In this study
P8	2010	stool	O1	Ogawa	El Tor	In this study
P17	2010	stool	O1	Ogawa	El Tor	In this study
P25	2010	stool	O1	Ogawa	El Tor	In this study
P30	2010	stool	O1	Inaba	El Tor	In this study
P33	2010	stool	O1	Ogawa	El Tor	In this study
P34	2010	stool	O1	Inaba	El Tor	In this study
P35	2010	stool	O1	Inaba	El Tor	In this study
P36	2010	stool	O1	Ogawa	El Tor	In this study
P37	2010	stool	O1	Inaba	El Tor	In this study
P38	2010	stool	O1	Inaba	El Tor	In this study
P39	2010	stool	O1	Inaba	El Tor	In this study
P42	2010	stool	O1	Inaba	El Tor	In this study
P43	2010	stool	O1	Inaba	El Tor	In this study
P44	2010	stool	O1	Inaba	El Tor	In this study
P45	2010	stool	O1	Ogawa	El Tor	In this study
P46	2010	stool	O1	Inaba	El Tor	In this study
P47	2010	stool	O1	Ogawa	El Tor	In this study
P48	2010	stool	O1	Ogawa	El Tor	In this study
4053022989	2010	RSC	O1	Ogawa	El Tor	In this study
4053024303	2010	RSC	O1	Inaba	El Tor	In this study
4053023724	2010	stool	O1	Inaba	El Tor	In this study
4053024306	2010	RSC	O1	Inaba	El Tor	In this study
MK14	2011	water	O1	Inaba	El Tor	In this study
4T5	2011	water	O1	Ogawa	El Tor	In this study
DT7	2011	water	O139			In this study
DT8	2011	water	O139			In this study
WKB T9	2011	water	O139			In this study
PKN T5	2011	water	O139			In this study
D-SSH2/1-TY8	2013	shrimp	non-O1/non-O139			In this study
I-WASTE-SSH2-TY1	2013	shrimp waste	non-O1/non-O139			In this study
I-SSH2-TY6	2013	shrimp	non-O1/non-O139			In this study
I-WHSH1-TY4	2013	water	non-O1/non-O139			In this study
I-WASTE-HSH1-TY2	2013	shrimp waste	non-O1/non-O139			In this study
D-SSH2/1-TY2	2013	shrimp	non-O1/non-O139			In this study
VCR12	2013	water	non-O1/non-O139			In this study

## Sheet: Table B
Table B. List of genomic sequence data in this study.
Strain	AvgReadDepth	No. contig	N50	Median cov depth	Assembly size (bp)	Sequencing technology	Assembly method	Accession no.
4T5_O1_water_2011	160x	76	843661	235	4010826	HiSeq	Velvet v. 1.2.07	ERS1228695
DT7_O139_water_2011	125x	104	244232	192	3990297	HiSeq	Velvet v. 1.2.07	ERS1228712
DT8_O139_water_2011	129x	107	244332	194	3980170	HiSeq	Velvet v. 1.2.07	ERS1228713
MK14_O1_water_2011	193x	75	392147	384	3986944	HiSeq	Velvet v. 1.2.07	ERS1228694
P1_O1_stool_2010	108x	96	349904	inf	4056448	HiSeq	Velvet v. 1.2.07	ERS1228685
P8_O1_stool_2010	132x	82	637801	171	4071530	HiSeq	Velvet v. 1.2.07	ERS1228686
P17_O1_stool_2010	171x	86	349836	246	4046587	HiSeq	Velvet v. 1.2.07	ERS1228687
P25_O1_stool_2010	109x	80	253980	145	4063028	HiSeq	Velvet v. 1.2.07	ERS1228688
P30_O1_stool_2010	146x	73	251039	199	4055401	HiSeq	Velvet v. 1.2.07	ERS1228675
P33_O1_stool_2010	126x	73	695083	189	4056737	HiSeq	Velvet v. 1.2.07	ERS1228689
P34_O1_stool_2010	112x	75	246294	147	3979357	HiSeq	Velvet v. 1.2.07	ERS1228676
P35_O1_stool_2010	134x	71	318061	183	4064645	HiSeq	Velvet v. 1.2.07	ERS1228677
P36_O1_stool_2010	171x	70	637492	239	4052575	HiSeq	Velvet v. 1.2.07	ERS1228690
P37_O1_stool_2010	175x	77	317884	226	4062334	HiSeq	Velvet v. 1.2.07	ERS1228678
P38_O1_stool_2010	139x	79	317837	187	4060835	HiSeq	Velvet v. 1.2.07	ERS1228679
P39_O1_stool_2010	120x	76	317937	158	4059838	HiSeq	Velvet v. 1.2.07	ERS1228680
P42_O1_stool_2010	154x	79	317977	203	4063737	HiSeq	Velvet v. 1.2.07	ERS1228681
P43_O1_stool_2010	195x	71	318002	263	4066826	HiSeq	Velvet v. 1.2.07	ERS1228682
P44_O1_stool_2010	170x	71	317885	203	4060410	HiSeq	Velvet v. 1.2.07	ERS1228683
P45_O1_stool_2010	139x	76	637647	184	4048096	HiSeq	Velvet v. 1.2.07	ERS1228691
P46_O1_stool_2010	154x	77	349724	205	4047674	HiSeq	Velvet v. 1.2.07	ERS1228684
P47_O1_stool_2010	180x	67	555771	241	4037141	HiSeq	Velvet v. 1.2.07	ERS1228692
P48_O1_stool_2010	191x	76	349935	250	4054910	HiSeq	Velvet v. 1.2.07	ERS1228693
PKN-T5_O139_water_2011	133x	107	226762	200	3993262	HiSeq	Velvet v. 1.2.07	ERS1228715
TC22_O1_oyster_2006	163x	89	563085	250	3977363	HiSeq	Velvet v. 1.2.07	ERS1228673
184/AD112_O1_stool_1985	83x	71	636462	144	3939302	HiSeq	Velvet v. 1.2.07	ERS1228664
305/AD1697_O1_stool_1985	163x	131	555065	227	3921426	HiSeq	Velvet v. 1.2.07	ERS1228665
349/264_O1_stool_1983	139x	84	636926	193	3970781	HiSeq	Velvet v. 1.2.07	ERS1228659
476/167_O1_stool_1983	123x	69	636951	169	3949404	HiSeq	Velvet v. 1.2.07	ERS1228661
501/771_O1_stool_1985	188x	68	636993	222	3974403	HiSeq	Velvet v. 1.2.07	ERS1228663
501/77_O1_stool_1983	108x	72	690050	147	3955374	HiSeq	Velvet v. 1.2.07	ERS1228660
816 ct 634_O1_stool_1984	194x	72	299365	260	3950850	HiSeq	Velvet v. 1.2.07	ERS1228662
1231/8 52B_non_stool_2000	140x	193	118732	243	3932495	HiSeq	Velvet v. 1.2.07	ERS1228707
4610/3 (404)_O139_stool_1995	126x	73	636671	164	3992396	HiSeq	Velvet v. 1.2.07	ERS1228701
5000/3 (416)_O139_stool_1995	150x	70	627734	214	4026619	HiSeq	Velvet v. 1.2.07	ERS1228705
5114/3 (451)_O139_stool_1995	103x	85	356779	147	4029555	HiSeq	Velvet v. 1.2.07	ERS1228700
5457/3 (412)_O139_stool_1995	145x	65	637047	198	4025911	HiSeq	Velvet v. 1.2.07	ERS1228706
5697/3 (430)_O139_stool_1995	169x	72	636964	218	4030686	HiSeq	Velvet v. 1.2.07	ERS1228699
6225/3 (425)_O139_stool_1995	177x	64	299397	240	3986224	HiSeq	Velvet v. 1.2.07	ERS1228704
6668/3 (432)_O139_stool_1995	205x	89	637044	294	3994718	HiSeq	Velvet v. 1.2.07	ERS1228702
7307/3 (440)_O139_stool_1995	140x	72	302736	197	4026851	HiSeq	Velvet v. 1.2.07	ERS1228703
22115_O1_stool_2004	132x	67	627275	196	3972838	HiSeq	Velvet v. 1.2.07	ERS1228666
22116_O1_stool_2004	133x	68	636933	191	3973519	HiSeq	Velvet v. 1.2.07	ERS1228667
22118_O1_stool_2004	182x	91	246867	245	3951840	HiSeq	Velvet v. 1.2.07	ERS1228668
22125_O1_RSC_2005	137x	78	350535	178	4059818	HiSeq	Velvet v. 1.2.07	ERS1228669
22126_O1_RSC_2005	153x	78	350559	192	4076445	HiSeq	Velvet v. 1.2.07	ERS1228670
22127_O1_RSC_2005	158x	80	349963	203	4078118	HiSeq	Velvet v. 1.2.07	ERS1228671
22128_O1_RSC_2005	175x	78	319671	217	4061791	HiSeq	Velvet v. 1.2.07	ERS1228672
22135_O139_stool_1994	153x	70	636008	204	4024559	HiSeq	Velvet v. 1.2.07	ERS1228708
22136_O139_stool_1994	188x	89	303240	267	4031294	HiSeq	Velvet v. 1.2.07	ERS1228709
22137_O139_stool_1994	161x	91	303237	245	4025970	HiSeq	Velvet v. 1.2.07	ERS1228710
22138_O139_stool_1994	189x	75	555157	238	4030185	HiSeq	Velvet v. 1.2.07	ERS1228711
VC O1_8_O1_stool_2000	112x	82	314800	157	4047364	HiSeq	Velvet v. 1.2.07	ERS1228697
VC O1_9_O1_stool_2000	165x	73	354758	211	4017138	HiSeq	Velvet v. 1.2.07	ERS1228698
VC O1_10_O1_stool_2000	142x	74	314833	175	4045314	HiSeq	Velvet v. 1.2.07	ERS1228696
TC183_O1_shrimp_2006	227x	81	772685	305	4097932	HiSeq	Velvet v. 1.2.07	ERS1228674
WKB T9_O139_water_2011	159x	109	244340	224	3990039	HiSeq	Velvet v. 1.2.07	ERS1228714
1130W58_non_water_1984	298x	113	213855	763	3987043	MiSeq	Velvet v. 1.2.07	ERS1228723
1262W278_non_water_1985	322x	85	610611	777	4001263	MiSeq	Velvet v. 1.2.07	ERS1228724
4053022989_O1_RSC_2010	189x	227	299333	242	4063758	MiSeq	Velvet v. 1.2.07	ERS1228716
4053023724_O1_stool_2010	260x	110	235779	427	4056608	MiSeq	Velvet v. 1.2.07	ERS1228718
4053024303_O1_RSC_2010	192x	94	317827	390	4026544	MiSeq	Velvet v. 1.2.07	ERS1228717
4053024306_O1_RSC_2010	249x	83	365598	513	4026486	MiSeq	Velvet v. 1.2.07	ERS1228719
D-SSH2/1-TY2_non_shrimp_2013	145x	129	243003	372	3989436	MiSeq	Velvet v. 1.2.07	ERS1228733
D-SSH2/1-TY8_O1_shrimp_2013	209x	108	257014	573	3951975	MiSeq	Velvet v. 1.2.07	ERS1228720
I-SSH2-TY6_O1_shrimp_2013	291x	117	377907	536	4214147	MiSeq	Velvet v. 1.2.07	ERS1228722
I-WASTE-HSH1-TY2_non_WS_2013	245x	100	624571	590	4049114	MiSeq	Velvet v. 1.2.07	ERS1228732
I-WASTE-SSH2-TY1_O1_WS_2013	296x	85	246504	873	3891181	MiSeq	Velvet v. 1.2.07	ERS1228721
I-WHSH1-TY4_non_water_2013	253x	85	317983	711	4015749	MiSeq	Velvet v. 1.2.07	ERS1228731
IPD221/8 44B_non_stool_1995	295x	67	520408	680	3998876	MiSeq	Velvet v. 1.2.07	ERS1228730
IWSH488TCY_non_WS_2007	268x	109	833283	549	3991108	MiSeq	Velvet v. 1.2.07	ERS1228729
TC8-1/1_non_fish_2006	232x	121	155505	540	4019157	MiSeq	Velvet v. 1.2.07	ERS1228728
TC151-1/2_non_water_2006	241x	149	195763	380	3965154	MiSeq	Velvet v. 1.2.07	ERS1228727
TC183-1/1_non_seafood_2006	88x	160	194012	191	4122317	MiSeq	Velvet v. 1.2.07	ERS1228734
VCR12_non_water_2013	303x	136	181060	136	4147739	MiSeq	Velvet v. 1.2.07	ERS1228736
VHS1-22I_non_hand_2000	251x	159	162073	465	4103459	MiSeq	Velvet v. 1.2.07	ERS1228726
VID97-3/2_non_seafood_2006	254x	99	338751	inf	3904882	MiSeq	Velvet v. 1.2.07	ERS1228735
VSH2-22I_non_shrimp_2000	294x	106	213448	586	3991299	MiSeq	Velvet v. 1.2.07	ERS1228725

## Sheet: Table C
Table C. The accession numbers of the genes in this study.
	Produce	Gene	Accession No.	Strain
Specise-specific gene:
	outer membrance protein	ompW	FJ462451	ATCC 55056
Serogroup-specific genes:
	O-antigen synthesis, O1 serogroup	rfbV	AE003852	N16961
	O-antigen synthesis, O139 serogroup	wbfZ	AB012956	MO45
Biotype-specific genes:
	cholera enterotoxin, B subunit, Classical biotype	ctxB-CC	CP001235	O395
	cholera enterotoxin, B subunit, El Tor biotype	ctxB-ET	AE003852	N16961
	repeat sequence transcriptional regulator, Classical biotype	rstR-CC	KJ023707	JS2005003
	repeat sequence transcriptional regulator, El Tor biotype	rstR-ET	AE003852	N16961
	toxin-coregulated pilin, Classical biotype	tcpA-CC	CP001235	O395
	toxin-coregulated pilin, El Tor biotype	tcpA-ET	AF325734	N16961
Specific gene of 7th pandemic V. cholerae strain:
	VC2346	VC2346	AF325734	N16961
Virulence genes:
	accessory cholera enterotoxin	ace	AF325734	N16961
	cholera enterotoxin, A subunit	ctxA	CP001235	O395
	cholera enterotoxin, B subunit	ctxB	KJ437653	SC2008
	zonular occludens toxin	zot	AF325734	N16961
	toxin-coregulated pilin	tcpA	AF452571	63
	cholix toxin	chxA	AB754476	C69
	hemolysin A	hlyA	HQ452880	3/08
	mannose-sensitive hemagglutinin (MSHA), a type 4 pilus	mshA	X77217	Phil 6973
	outer membrance protein U	ompU	KF434513	080025/EZ
	RTX toxin, repeats in toxin	rtxA	AY101181	JS9803
	heat-stable enterotoxin, NAG-ST	stn	M85198	NRT-36
	ToxR, regulator of the expression of virulence factors	toxR	HM042639	84/08
	Type III secrettion system (TTSS):
	type II/III secretion system protein	vcsC2	DQ124262	AM-19226
	type III secretion cytoplasmic ATPase	vcsN2	DQ124262	AM-19226
	type III secretion protein	vcsV2	DQ124262	AM-19226
	putative secreted protein	vspD	DQ124262	AM-19226
Pathogenicity islands (PAIs):
	Vibrio cholerae pathogenicity island 1 (VPI-1):
	aldehyde dehydrogenase	VC0819	AE003852	N16961
	toxin co-regulated pilus biosynthesis protein H	VC0827	AE003852	N16961
	accessory colonization factor AcfB	VC0840	AE003852	N16961
	integrase, phage family	VC0847	AE003852	N16961
	Vibrio cholerae pathogenicity island 2 (VPI-2):
	interase (int)	VC1758	AE003852	N16961
	helicase	VC1760	AE003852	N16961
	type I restriction enzyme HsdR	VC1765	AE003852	N16961
	N-acetylneuraminate lyase	VC1776	AE003852	N16961
	N-acetylglucosamine-6-phosphate deacetylase	VC1783	AE003852	N16961
	transposase OrfAB subunit A	VC1790	AE003852	N16961
	transcriptional regulator	VC1809	AE003852	N16961
	Vibrio cholerae seventh pandemic island 1 (VSP-1):
	deoxycytidylate deaminase-related protein	VC0175	AE003852	N16961
	patatin-related protein	VC0178	AE003852	N16961
	conserved hypothetical protein	VC0180	AE003852	N16961
	hypothetical protein	VC0183	AE003852	N16961
	transposase	VC0185	AE003852	N16961
	Vibrio cholerae seventh pandemic island 2 (VSP-2):
	conserved hypothetical protein	VC0490	AE003852	N16961
	hypothetical protein	VC0493	AE003852	N16961
	ribonuclease HI	VC0498	AE003852	N16961
	type IV pilin	VC0502	AE003852	N16961
	hypothetical protein	VC0504	AE003852	N16961
	methyl-accepting chemotaxis protein	VC0512	AE003852	N16961
	methyl-accepting chemotaxis protein	VC0514	AE003852	N16961
	phage integrase	VC0516	AE003852	N16961
Associated antimicrobial-resistance genes:
	class I integron, integrase	int1	AF099172	-
	SXT element, integrase	int-sxt	EU436855	VC627
	ICEVchHai1	ICEVchHai1	JN648379	VC1786ICE
	dihydrofolate reductase	dfrA18	AY034138	MO10
	QnrVC1, confers resistance to fluoroquinolones	qnrVC1	EU436855	VC627
	DNA gyrase ( mutation: S83I and D87N)	gyrA	GQ502315	404
	topoisomerase IV subunit A (mutation: S85L)	parC	KJ596550	H1
	topoisomerase IV (mutation: D420N)	parE	GQ502316	404

## Sheet: Table D 
Table D. Vibrio cholerae O1 strains (N=44) isolated from clinical and environmental sources in Thailand during 1983-2011.
Year	Source	Strain no.	Serotype	Phenotype					Genotype			Biotype
(no. of strains)				CCA	HSE	PB	VP		ctxB	rstR	tcpA
1983 (3)	Clinical	349/264	Inaba	+	+	R	+		-	-	E	El Tor
		476/167	Ogawa	+	+	R	+		-	E	E	El Tor
		510/77	Inaba	+	+	R	+		E	E	E	El Tor
1984 (1)	Clinical	816 ct 634	Inaba	+	+	R	+		-	E	E	El Tor
1985 (3)	Clinical	184/AD112	Inaba	+	+	R	+		-	-	E	El Tor
		305/AD1697	Inaba	+	+	R	+		-	-	-	El Tor
		501/771	Inaba	+	+	R	+		-	E	E	El Tor
2000 (3)	Clinical	VCO1-8	Ogawa	-	-	S	-		C	C	C	Classical
		VCO1-10	Inaba	-	-	S	-		C	C	C	Classical
		VCO1-9	Ogawa	+	+	R	+		E	E	E	El Tor
2004 (3)	Clinical	22115, 22116, 22118	Inaba	+	+	R	+		C	C	E	Variant
2005 (4)	Clinical	22125, 22126, 22127	Ogawa	+	+	R	+		C	E	E	Variant
		22128	Ogawa	+	+	R	+		-	-	E	El Tor
2006 (2)	Environmental	TC22, TC183	Ogawa	+	+	R	+		-	-	-	El Tor
2010 (23)	Clinical	P1,P8,P17,P25,P33,P36,P45, P48,4053022989	Ogawa	+	+	R	+		C	E	E	Variant
		P47	Ogawa	+	+	R	+		-	-	E	El Tor
		P30,P34,P35,P37,P38,P39,P42,P43,P44,P46,4053023724	Inaba	+	+	R	+		C	E	E	Variant
		4053024303, 4053024306	Inaba	+	+	R	+		-	-	E	El Tor
2011 (2)	Environmental	MK14	Inaba	+	+	R	-		-	-	-	Hybrid
		4T5	Ogawa	+	+	R	+		-	-	-	El Tor
Abbreviations: CCA, chicken cell (erythrocyte) agglutination; HSE, hemolysis of sheep erythrocytes; PB, polymyxin B susceptibility (50 U); VP, Voges–Proskauer; S, susceptible; R, resistant; C, Classical; E, El Tor; +, positive; -, negative; Variant, El Tol variant

## Sheet: Table E
Table E. Comparision genotypes between the classical strains in this study and the whole genome sequence in database by in silico analysis
VC strain	Country	Year	Source	Serogroup	Serotype	Biotype	Allele type							MLST	Species-Serogroup				Biotype-specific				Virulence gene														Pathogenicity island
							adk	gyrB	mdh	metE	pntA	purM	pyrC	ST	ompW	rfbV-O1	wbfZ-O139		ctxB	rstR	tcpA		ctxA	ctxB	zot	ace	tcpA	hlyA	stn	chxA	rtxA	ompU	toxR	mshA	TTSS		VPI-1	VPI-2	VSP-1	VSP-2
VC O1_8	In this study	2000	stool	O1	Ogawa	Classical	7	11	4	9	12	1	38	73	+	+	-		CC	CC	CC		+	+	+	+	+	+	-	-	+	+	+	+	-		+	+	-	-
VC O1_10	In this study	2000	stool	O1	Inaba	Classical	7	11	4	9	12	1	38	73	+	+	-		CC	CC	CC		+	+	+	+	+	+	-	-	+	+	+	+	-		+	+	-	-
O395	6th pandemic	1965	Clinical	O1	Ogawa	Classical	7	11	4	9	12	1	38	73	+	+	-		CC	CC	CC		+	+	+	+	+	+	-	-	+	+	+	+	-		+	+	-	-
95412	Mexico	1997	stool	O1	ND	ND	7	11	4	9	12	1	38	73	+	+	-		CC	CC	CC		+	+	+	-	+	+	-	-	+	+	+	+	-		+	+	-	-
RC27	Indonesia	1991	ND	O1	ND	Classical	7	11	4	9	12	1	38	73	+	+	-		CC	CC	CC		-	+	+	+	+	-	-	-	+	+	+	+	-		+	+	-	-
M29	Russia	1942	stool	O1	Ogawa	ND	7	11	4	9	12	unknown	38	unknown	+	+	-		CC	CC	CC		+	+	+	-	+	+	-	-	+	+	+	+	-		+	+	-	-
D-35	Bangladesh	1958	stool	O1	ND	ND	7	11	4	9	12	1	38	73	+	+	-		CC	CC	CC		+	+	+	-	+	+	-	-	+	+	+	+	-		+	+	-	-
ATCC 11629	Missing	Missing	Missing	O1	ND	ND	7	11	4	9	12	1	38	73	+	+	-		CC	CC	CC		+	+	+	+	+	+	-	-	+	+	+	+	-		+	+	-	-
A60	Thailand	1958	ND	O1	Inaba	ND	7	11	4	9	12	1	38	73	+	+	-		CC	CC	CC		+	+	+	-	+	+	-	-	+	+	+	+	-		+	+	-	-
A70	Bangladesh	1969	ND	O1	Inaba	ND	7	11	4	9	12	1	38	73	+	+	-		CC	CC	CC		+	+	+	-	+	+	-	-	+	+	+	+	-		+	+	-	-
A61	India	1970	ND	O1	Inaba	ND	7	11	4	9	12	1	38	73	+	+	-		CC	CC	-		+	+	+	-	-	+	-	-	+	+	+	+	-		+	+	-	-
GP16	India	1971	ND	O1	Inaba	ND	7	11	4	9	12	1	ND	ND	+	+	-		CC	CC	CC		+	+	+	+	+	+	-	-	+	+	+	+	-		+	+	-	-
GP8	India	1970	ND	O1	Inaba	ND	7	11	4	9	12	1	38	73	+	+	-		CC	CC	CC		+	+	+	+	+	+	-	-	+	+	+	+	-		+	+	-	-
A59	India	1970	ND	O1	Inaba	ND	7	11	4	9	12	1	38	73	+	+	-		CC	CC	CC		+	+	+	+	+	+	-	-	+	+	+	+	-		+	+	-	-
A76	Bangladesh	1982	ND	O1	Inaba	ND	7	11	4	9	12	1	38	73	+	+	-		CC	CC	CC		+	+	+	-	+	+	-	-	+	+	+	+	-		+	+	-	-
A46	ND	1964	ND	O1	Ogawa	ND	7	11	4	9	12	1	38	73	+	+	-		CC	CC	CC		+	+	+	-	+	+	-	-	+	+	+	+	-		+	+	-	-
A68	Egypt	1949	ND	O1	Inaba	ND	7	11	4	9	12	1	38	73	+	+	-		CC	CC	CC		+	+	+	-	+	+	-	-	+	+	+	+	-		+	+	-	-
A66	Bangladesh	1962	ND	O1	Inaba	ND	7	11	4	9	12	1	38	73	+	+	-		CC	CC	CC		+	+	+	-	+	+	-	-	+	+	+	+	-		+	+	-	-
5/66	Pakistan	1966	stool	O1	Ogawa	El Tor	7	11	4	9	12	1	38	73	+	+	-		CC	CC	CC		+	+	+	-	+	+	-	-	+	+	+	+	-		+	+	-	-
ND: Not determined

## Sheet: Table F
Table F. Antimicrobial resistance type (ART) of Vibrio cholerae strains (N=78) from Thailand during 1983-2013.
ART	Antibiogram (MIC)	Antimicromial resistance gene	SXT	ID strain	Year	Source	Serogroup	Serotype	Biotype	MLST
										(ST)
S	-	-	-	349/264	1983	stool	O1	Inaba	El Tor	69
	-	-	-	476/167	1983	stool	O1	Ogawa	El Tor	69
	-	-	-	510/77	1983	stool	O1	Inaba	El Tor	69
	-	-	-	816 ct 634	1984	stool	O1	Inaba	El Tor	69
	-	-	-	501/771	1985	stool	O1	Inaba	El Tor	69
	-	-	-	305/AD1697	1985	stool	O1	Inaba	El Tor	69
	-	-	-	VC O1_8	2000	stool	O1	Ogawa	Classical	73
	-	-	-	VC O1_10	2000	stool	O1	Ogawa	Classical	73
	-	-	-	22115	2004	stool	O1	Inaba	Variant	69
	-	-	-	22116	2004	stool	O1	Inaba	Variant	69
	-	-	-	22118	2004	stool	O1	Inaba	Variant	69
	-	-	-	TC 183	2006	frozen shrimp	O1	Ogawa	El Tor	184
	-	-	-	MK14	2011	water (river)	O1	Inaba	Hybrid	178
	-	-	-	4T5	2011	water (river)	O1	Ogawa	El Tor	186
	-	-	-	IPD 221/8 44B	1995	stool	non	-	-	193
	-	-	-	TC151-1/2	2006	brackish water	non	-	-	201
	-	-	+	TC8-1/1	2006	fish	non	-	-	202
	-	-	-	VID97-3/2	2006	seafood	non	-	-	205
	-	-	-	D-SSH2/1-TY8	2013	shrimp	non	-	-	190
	-	-	-	I-WASTE-SSH2-TY1	2013	shrimp waste	non	-	-	198
	-	-	+	I-SSH2-TY6	2013	shrimp	non	-	-	191
	-	-	-	I-WHSH1-TY4	2013	water	non	-	-	194
	-	-	-	D-SSH2/1-TY2	2013	shrimp	non	-	-	204
	-	-	-	VCR12	2013	water (river)	non	-	-	197
	-	qnrVC5	-	1262 W278	1985	water	non	-	-	200
	-	catB9	-	1130 W58	1984	water	non	-	-	199
	-	catB9	-	184/AD112	1985	stool	O1	Inaba	El Tor	69
	-	catB9	-	VC O1_9	2000	stool	O1	Ogawa	El Tor	69
	-	catB9	-	TC 22	2006	oyster	O1	Ogawa	El Tor	183
	-	catB9	-	IWSH488 TCY	2007	shrimp waste	non	-	-	203
1A	AMP	blaP1, blaCARB-9	-	1231/8 52B	2000	stool	non	-	-	185
	AMP	blaCARB-7	-	I-WASTE-HSH1-TY2	2013	shrimp waste	non	-	-	195
1B	NAL	catB9, gyrA (S83I), parC (S85L)	+	TC183-1/1	2006	seafood	non	-	-	196
2A	AMP, NAL	blaP1, blaCARB-9, gyrA (S83I), parC (S85L)	-	DT8	2011	water	O139	-	-	187
	AMP, NAL	blaP1, blaCARB-9, gyrA (S83I), parC (S85L)	-	DT7	2011	water	O139	-	-	187
	AMP, NAL	blaP1, blaCARB-9, gyrA (S83I), parC (S85L)	-	WKB T9	2011	water	O139	-	-	187
	AMP, NAL	blaP1, blaCARB-9, gyrA (S83I), parC (S85L)	-	PKN T5	2011	water	O139	-	-	187
2B	NAL, TMP	catB9, gyrA (S83I), parC (S85L)	-	VSH/2-22I	2000	shrimp	non	-	-	192
	NAL, TMP	catB9, dfrA1, gyrA (S83I), parC (S85L)	+	4053024303	2010	RSC	O1	Inaba	El Tor	69
2C	SMX, TMP	strA, strB, catB9, floR, sul2, dfrA18	+	22135	1994	stool	O139	-	-	69
	SMX, TMP	strA, strB, catB9, floR, sul2, dfrA18	+	22136	1994	stool	O139	-	-	69
	SMX, TMP	strA, strB, catB9, floR, sul2, dfrA18	+	22137	1994	stool	O139	-	-	69
	SMX, TMP	strA, strB, catB9, floR, sul2, dfrA18	+	22138	1994	stool	O139	-	-	69
	SMX, TMP	strA, strB, catB9, floR, sul2, dfrA18	+	5697/3 (430)	1995	stool	O139	-	-	69
	SMX, TMP	strA, strB, catB9, floR, sul2, dfrA18	+	5114/3 (451)	1995	stool	O139	-	-	69
	SMX, TMP	strA, strB, catB9, floR, sul2, dfrA18	+	7307/3 (440)	1995	stool	O139	-	-	69
	SMX, TMP	strA, strB, catB9, floR, sul2, dfrA18	+	6225/3 (425)	1995	stool	O139	-	-	69
	SMX, TMP	strA, strB, catB9, floR, sul2, dfrA18	+	5457/3 (412)	1995	stool	O139	-	-	69
	SMX,TMP	strA, strB, catB9, floR, sul2, dfrA18	+	4610/3 (404)	1995	stool	O139	-	-	69
	SMX,TMP	strA, strB, catB9, floR, sul2, dfrA18	+	6668/3 (432)	1995	stool	O139	-	-	69
	SMX,TMP	strA, strB, catB9, floR, sul2, dfrA18	+	5000/3 (416)	1995	stool	O139	-	-	69
3A	NAL, SMX, TMP	strA, strB, catB9, floR, sul2, dfrA1, gyrA (S83I), parC (S85L)	+	22125	2005	RSC	O1	Ogawa	Variant	69
	NAL, SMX, TMP	strA, strB, catB9, floR, sul2, dfrA1, gyrA (S83I), parC (S85L)	+	22126	2005	RSC	O1	Ogawa	Variant	69
	NAL, SMX, TMP	strA, strB, catB9, floR, sul2, dfrA1, gyrA (S83I), parC (S85L)	+	22127	2005	RSC	O1	Ogawa	Variant	69
	NAL, SMX, TMP	strA, strB, catB9, floR, sul2, dfrA1, gyrA (S83I), parC (S85L)	+	22128	2005	RSC	O1	Ogawa	El Tor	69
	NAL, SMX, TMP	strA, strB, catB9, floR, sul2, dfrA1, gyrA (S83I), parC (S85L)	+	P25	2010	stool	O1	Ogawa	Variant	69
	NAL, SMX, TMP	strA, strB, catB9, floR, sul2, dfrA1, gyrA (S83I), parC (S85L)	+	P30	2010	stool	O1	Inaba	Variant	69
	NAL, SMX, TMP	strA, strB, catB9, floR, sul2, dfrA1, gyrA (S83I), parC (S85L)	+	P34	2010	stool	O1	Inaba	Variant	69
	NAL, SMX, TMP	strA, strB, catB9, floR, sul2, dfrA1, gyrA (S83I), parC (S85L)	+	P35	2010	stool	O1	Inaba	Variant	69
	NAL, SMX, TMP	strA, strB, catB9, floR, sul2, dfrA1, gyrA (S83I), parC (S85L)	+	P37	2010	stool	O1	Inaba	Variant	69
	NAL, SMX, TMP	strA, strB, catB9, floR, sul2, dfrA1, gyrA (S83I), parC (S85L)	+	P38	2010	stool	O1	Inaba	Variant	69
	NAL, SMX, TMP	strA, strB, catB9, floR, sul2, dfrA1, gyrA (S83I), parC (S85L)	+	P39	2010	stool	O1	Inaba	Variant	69
	NAL, SMX, TMP	strA, strB, catB9, floR, sul2, dfrA1, gyrA (S83I), parC (S85L)	+	P42	2010	stool	O1	Inaba	Variant	69
	NAL, SMX, TMP	strA, strB, catB9, floR, sul2, dfrA1, gyrA (S83I), parC (S85L)	+	P43	2010	stool	O1	Inaba	Variant	69
	NAL, SMX, TMP	strA, strB, catB9, floR, sul2, dfrA1, gyrA (S83I), parC (S85L)	+	P44	2010	stool	O1	Inaba	Variant	69
	NAL, SMX, TMP	strA, strB, catB9, floR, sul2, dfrA1, gyrA (S83I), parC (S85L)	+	4053023724	2010	stool	O1	Inaba	Variant	69
	NAL, SMX, TMP	strA, strB, catB9, sul2, dfrA1, gyrA (S83I), parC (S85L)	+	4053024306	2010	RSC	O1	Inaba	El Tor	69
3B	NAL, TET, TMP	strA, strB, catB9, floR, sul2, gyrA (S83I), parC (S85L)	+	VHS/1-22I	2000	hand swab	non	-	-	192
4A	NAL, SMX, TET, TMP	strA, strB, catB9, sul2, dfrA1, gyrA (S83I), parC (S85L)	+	P8	2010	stool	O1	Ogawa	Variant	69
	NAL, SMX, TET, TMP	strA, strB, catB9, sul2, dfrA1,gyrA (S83I), parC (S85L)	+	P17	2010	stool	O1	Ogawa	Variant	69
	NAL, SMX, TET, TMP	strA, strB, catB9, sul2, dfrA1, gyrA (S83I), parC (S85L)	+	P36	2010	stool	O1	Ogawa	Variant	69
	NAL, SMX, TET, TMP	strA, strB, catB9, sul2, dfrA1, gyrA (S83I), parC (S85L)	+	P47	2010	stool	O1	Ogawa	El Tor	69
	NAL, SMX, TET, TMP	strA, strB, catB9, sul2, dfrA1, mphA, gyrA (S83I), parC (S85L)	+	P33	2010	stool	O1	Ogawa	Variant	69
5A	AZI, NAL, SMX, TET, TMP	strA, strB, catB9, sul2, dfrA1, mphA, gyrA (S83I), parC (S85L)	+	P1	2010	stool	O1	Ogawa	Variant	69
	AZI, NAL, SMX, TET, TMP	strA, strB, catB9, sul2, dfrA1, mphA, gyrA (S83I), parC (S85L)	+	P45	2010	stool	O1	Ogawa	Variant	69
	AZI, NAL, SMX, TET, TMP	strA, strB, catB9, sul2, dfrA1, mphA, gyrA (S83I), parC (S85L)	+	P48	2010	stool	O1	Ogawa	Variant	69
	AZI, NAL, SMX, TET, TMP	strA, strB, catB9, sul2, dfrA1, mphA, gyrA (S83I), parC (S85L)	+	P46	2010	stool	O1	Inaba	Variant	69
	AZI, NAL, SMX, TET, TMP	strA, strB, catB9, sul2, dfrA1, mphA, gyrA (S83I), parC (S85L)	+	4053022989	2010	RSC	O1	Ogawa	Variant	69
